# Supplementary material for: Functional immunophenotyping of children with critical status asthmaticus identifies differential gene expression responses in neutrophils exposed to a poly(I:C) stimulus
Source: Sci Rep. 2022 Nov 16;12:19644. doi: 10.1038/s41598-022-24261-y (PMC9666940; doi:10.1038/s41598-022-24261-y)
Supplement: Supplementary file 3 — Supplementary Information 1. [file 41598_2022_24261_MOESM3_ESM.csv]

	t-statistic	p-value
CCR7	8.492115026	1.72E-10
TNFSF4	7.93430587	9.71E-10
IFNG	7.788099627	1.54E-09
CD160	7.42125294	4.89E-09
TNFRSF17	7.193215565	1.01E-08
TLR3	7.015635545	1.78E-08
C1QB	6.912247647	2.49E-08
IL12B	6.805615195	3.50E-08
LTB4R2	6.779081628	3.81E-08
IFNA2	6.775443007	3.86E-08
EDNRB	6.766470633	3.97E-08
MAF	6.723410174	4.56E-08
CD40	6.678842957	5.27E-08
DEFB1	6.654928962	5.69E-08
CD1A	6.641179721	5.95E-08
CTSC	-6.633504849	6.09E-08
NOS2	6.581913326	7.20E-08
CCBP2	6.556544026	7.81E-08
RARRES3	6.542751803	8.17E-08
CCL11	6.542604796	8.17E-08
ICOSLG	6.513142217	8.99E-08
MASP1	6.495408001	9.52E-08
IFNA1/13	6.490988438	9.65E-08
CXCR6	6.443237269	1.13E-07
DEFB103A	6.406249144	1.27E-07
TRAF4	6.402358817	1.29E-07
CD36	6.399545541	1.30E-07
GAPDH	-6.340960454	1.57E-07
IDO1	6.338826811	1.58E-07
TAL1	6.331377975	1.62E-07
C8B	6.291999724	1.84E-07
CXCL11	6.220610317	2.31E-07
ICAM2	6.215471819	2.35E-07
MAPK11	6.200316998	2.47E-07
ICOS	6.161746225	2.80E-07
IL21R	6.146355374	2.94E-07
IL2	6.125961949	3.14E-07
IL21	6.100879624	3.41E-07
CD40LG	6.072681788	3.74E-07
CCL23	6.072266008	3.74E-07
C6	6.056513915	3.94E-07
BTLA	6.031463609	4.27E-07
CDH5	6.031357226	4.27E-07
CD79B	6.029475808	4.30E-07
IL20	6.0023152	4.69E-07
CCL20	5.996314432	4.78E-07
IL11RA	5.953059614	5.50E-07
PDGFRB	5.948466213	5.58E-07
XCR1	5.943362525	5.68E-07
BATF3	5.928041702	5.97E-07
B3GAT1	5.903061069	6.47E-07
KIR3DL1	5.891512136	6.72E-07
IL26	5.880588976	6.96E-07
RAG1	5.865838305	7.30E-07
CD86	5.861432745	7.40E-07
LTA	5.861053064	7.41E-07
PPARG	5.856536943	7.52E-07
CFI	5.854433039	7.57E-07
POLR1B	5.841242022	7.90E-07
KLRG2	5.840998333	7.91E-07
AIRE	5.81513701	8.60E-07
IL13RA1	-5.803264264	8.94E-07
S1PR1	5.793901814	9.21E-07
PTPN6	-5.774410856	9.81E-07
IL15	5.767100796	1.00E-06
CX3CR1	5.7645467	1.01E-06
CTLA4_all	5.727669269	1.14E-06
CFH	5.723915908	1.15E-06
CCL16	5.715557165	1.19E-06
TGFB1	-5.708114312	1.22E-06
TLR7	5.70405047	1.23E-06
C9	5.700714947	1.24E-06
SLC2A1	5.683961776	1.31E-06
CD3EAP	5.669466642	1.38E-06
THY1	5.632437658	1.55E-06
IL28A/B	5.631896675	1.56E-06
IFNGR1	-5.619562597	1.62E-06
BCAP31	-5.612852208	1.65E-06
LCK	5.600221561	1.72E-06
IL28A	5.596832195	1.74E-06
VTN	5.589113244	1.79E-06
DEFB4A	5.576729095	1.86E-06
IL7R	5.553992922	2.00E-06
CCR10	5.547691136	2.04E-06
CD19	5.526320303	2.19E-06
GATA3	5.496427859	2.41E-06
DEFB103B	5.490520564	2.45E-06
PPIA	5.489981594	2.46E-06
CCR6	5.484232043	2.50E-06
HLA-DMB	5.459997195	2.71E-06
CDKN1A	5.457729852	2.73E-06
MBL2	5.453201107	2.77E-06
TBX21	5.451638503	2.78E-06
GZMA	5.445324765	2.84E-06
IL17F	5.437793178	2.91E-06
NCAM1	5.43409894	2.94E-06
ATG10	5.433234312	2.95E-06
ITLN1	5.410962242	3.17E-06
FAS	5.410897373	3.17E-06
CCR2	5.408544031	3.20E-06
ADA	5.402846334	3.26E-06
MASP2	5.394609016	3.34E-06
PIGR	5.386329662	3.43E-06
CD209	5.366700462	3.66E-06
EGR1	-5.358025055	3.76E-06
CCL13	5.347846678	3.89E-06
PAX5	5.339125227	4.00E-06
C4A/B	5.332417924	4.08E-06
TNFSF15	5.323848982	4.20E-06
LILRB5	5.320314836	4.25E-06
SLAMF7	5.315333551	4.31E-06
LILRA4	5.306599232	4.44E-06
IFNB1	5.291232859	4.66E-06
KLRF1	5.263679369	5.09E-06
XCL1	5.239907209	5.50E-06
PPBP	5.227023613	5.73E-06
SELE	5.215353943	5.95E-06
S100A9	-5.213727183	5.98E-06
CX3CL1	5.20395961	6.17E-06
CD28	5.19369093	6.37E-06
CXCL9	5.193581422	6.38E-06
IL22	5.17512007	6.77E-06
CXCR3	5.167120111	6.94E-06
LILRB4	5.1629236	7.04E-06
IL3	5.160905623	7.08E-06
OAZ1	-5.155022441	7.22E-06
CXCL2	5.14439805	7.47E-06
TGFBR2	-5.131150316	7.79E-06
CMKLR1	5.12112991	8.04E-06
HAVCR2	5.098941966	8.63E-06
JAK1	-5.069640046	9.48E-06
MARCO	5.064778161	9.63E-06
GZMK	5.044528255	1.03E-05
PDCD1	5.04336323	1.03E-05
ITGB2	-5.02048082	1.11E-05
IL18	5.014780172	1.13E-05
CD34	5.012289322	1.14E-05
NOD1	5.007551335	1.16E-05
PSMB5	4.991448306	1.22E-05
FCAR	4.966805627	1.32E-05
CCR5	4.954062881	1.37E-05
LILRB1	4.944124976	1.41E-05
CLEC6A	4.934550185	1.46E-05
PLA2G2A	4.929659879	1.48E-05
CD70	4.929391208	1.48E-05
PTPRC_all	-4.926515195	1.50E-05
RAG2	4.922826202	1.51E-05
GFI1	4.922074556	1.52E-05
CCL8	4.920498699	1.52E-05
TNFRSF10C	-4.920168033	1.53E-05
IL7	4.904798385	1.60E-05
ARHGDIB	-4.898227839	1.64E-05
CD3D	4.898028281	1.64E-05
CCL15	4.895262781	1.65E-05
TIGIT	4.894282805	1.66E-05
TRAF1	4.89284327	1.66E-05
PECAM1	-4.879007328	1.74E-05
LILRA2	-4.876656323	1.75E-05
PLA2G2E	4.871631821	1.78E-05
FCGR2A	-4.863305797	1.83E-05
MCL1	-4.853561714	1.89E-05
LAMP3	4.848373851	1.92E-05
IRGM	4.844976352	1.94E-05
AHR	4.840439014	1.97E-05
IL16	-4.833391634	2.01E-05
RAF1	-4.825751831	2.06E-05
IL2RB	4.821210816	2.09E-05
HPRT1	4.816334808	2.12E-05
CCRL1	4.801204563	2.23E-05
GPR183	4.787228725	2.33E-05
CCL22	4.781270268	2.37E-05
NT5E	4.776634527	2.41E-05
CCR8	4.745966377	2.65E-05
IL8	-4.738932387	2.71E-05
HLA-DOB	4.737411165	2.72E-05
CTSS	-4.721477896	2.86E-05
ICAM4	4.683359639	3.23E-05
ATM	4.675975092	3.30E-05
GBP1	4.658538868	3.49E-05
CD8A	4.65703988	3.51E-05
KIR3DL3	4.64933256	3.59E-05
ICAM3	-4.643940351	3.65E-05
TNFRSF8	4.639764061	3.70E-05
PRF1	4.635076108	3.76E-05
IL5	4.626336951	3.86E-05
C2	4.615208872	4.00E-05
MAPKAPK2	-4.605685681	4.12E-05
HFE	4.601645129	4.17E-05
C1QA	4.596453692	4.24E-05
PSMB10	-4.572430739	4.57E-05
CLU	4.563231281	4.71E-05
LCP2	-4.559616309	4.76E-05
LTBR	4.552141772	4.87E-05
BCL2	4.552041054	4.87E-05
HLA-DPA1	4.541935515	5.03E-05
FCGR3A/B	-4.533736448	5.16E-05
VCAM1	4.530862931	5.21E-05
CD22	4.523172871	5.33E-05
GZMB	4.512730571	5.51E-05
NCF4	-4.495948526	5.81E-05
PSMB8	-4.481947853	6.07E-05
PRKCD	-4.481452888	6.08E-05
CD1D	4.4728253	6.24E-05
G6PD	-4.472311443	6.25E-05
FCGR1A/B	4.46752473	6.34E-05
BST1	-4.462024389	6.45E-05
BCL6	-4.461866945	6.46E-05
CSF3R	-4.459011879	6.52E-05
TNFRSF9	4.442986065	6.85E-05
TLR8	-4.440917939	6.89E-05
POLR2A	-4.434746678	7.03E-05
KLRC2	4.433972726	7.04E-05
LIF	4.421208589	7.33E-05
MAPK1	-4.394981045	7.95E-05
ABL1	4.394762883	7.95E-05
SOCS3	4.394678616	7.96E-05
PDGFB	4.383285888	8.24E-05
CD46	-4.37618624	8.42E-05
CSF2	4.368832059	8.62E-05
CXCL10	4.360013832	8.86E-05
IL2RG	-4.357372769	8.93E-05
CD274	4.354145819	9.02E-05
STAT5B	-4.341152681	9.39E-05
CD44	-4.331371018	9.68E-05
CD247	4.329041842	9.75E-05
C1S	4.327597761	9.79E-05
TIRAP	4.319219913	0.000100458
NFATC2	4.316045681	0.000101446
CCRL2	4.306208829	0.000104569
CASP10	4.300483818	0.000106429
BAX	-4.240277696	0.000128068
SLAMF1	4.183494874	0.000152385
TLR1	-4.165833406	0.000160828
ITGA5	-4.152850245	0.000167324
IL2RA	4.12945329	0.000179684
CFB	4.125774241	0.000181707
KLRC4	4.112365631	0.000189269
IL6R	-4.099762697	0.000196655
DUSP4	4.092818246	0.000200845
HLA-DRB3	4.090197055	0.000202449
CXCR2	-4.079755213	0.000208962
CD276	4.044371063	0.000232589
ENTPD1	4.037444281	0.00023751
SERPING1	4.032041841	0.000241417
CD55	4.023823491	0.000247482
IRF1	-4.020496401	0.000249979
IL23A	4.011718753	0.000256686
CCL18	3.988589066	0.000275206
FCGRT	-3.985372015	0.000277883
CRADD	3.958213237	0.000301512
LILRA3	3.947184924	0.000311654
HLA-DPB1	3.921620862	0.000336455
CD164	-3.900566052	0.000358309
SELL	-3.897660699	0.000361431
TNFRSF1B	-3.896685719	0.000362485
PTPN22	3.861322846	0.000402775
IL1A	3.849656866	0.000416994
B2M	-3.845263967	0.000422473
SPP1	3.837710573	0.000432058
PTAFR	-3.833775116	0.000437135
ZAP70	3.831881913	0.000439598
ALAS1	-3.81946434	0.000456089
IL17B	3.802151189	0.000480083
CXCR1	-3.799011819	0.000484563
TAGAP	-3.777800293	0.000515908
IL13	3.767377166	0.00053202
MAP4K4	-3.749025702	0.000561578
LY96	-3.732616803	0.000589345
IL4	3.728360957	0.000596761
MR1	3.724811956	0.000603013
ITLN2	3.723041995	0.000606155
CCL24	3.722103853	0.000607827
SMAD5	3.721393478	0.000609096
GPI	3.708754728	0.000632102
HLA-C	-3.708211936	0.000633109
TLR2	-3.704774148	0.00063952
IL6ST	3.704215476	0.000640568
IRF5	3.681334723	0.000684934
RELA	-3.677578957	0.000692493
CLEC4E	-3.674790397	0.000698158
CD4	3.668429092	0.000711249
IRF4	3.667324024	0.000713547
TUBB	-3.665538757	0.000717275
SMAD3	3.663272344	0.000722034
MBP	-3.648900157	0.000752932
SLAMF6	3.647850419	0.000755238
KIR3DL2	3.637880895	0.000777479
IL27	3.613701236	0.000834074
CXCR4	-3.61054428	0.00084175
PLAUR	-3.584902971	0.000906659
HLA-A	-3.57687778	0.000927944
ITGA6	3.567776079	0.000952666
ITGAM	-3.5571292	0.000982389
KIR_Inhibiting_Subgroup_1	3.518091079	0.001099174
EGR2	3.514092911	0.00111186
ITGA4	3.513488029	0.001113792
LITAF	-3.504329456	0.001143433
CD97	-3.467559652	0.001270227
IL29	3.46519919	0.001278811
LAG3	3.449741989	0.001336409
MSR1	3.443519047	0.001360292
TNFRSF4	3.432932761	0.001401861
IRF8	3.431048426	0.001409387
CTLA4-TM	3.417107861	0.001466275
NFKBIA	-3.410137595	0.001495535
PYCARD	-3.404504452	0.00151959
STAT6	-3.367734709	0.001685923
SKI	-3.35990743	0.001723508
IL32	-3.339991643	0.001822777
ITGA2B	3.337603353	0.001835041
SRC	3.332354311	0.001862272
ZEB1	3.324976256	0.0019012
STAT3	-3.322210276	0.001915992
CCL26	3.296526495	0.002058685
NOTCH1	-3.2884723	0.002105478
EOMES	3.239752537	0.002410817
CUL9	3.218028705	0.002560123
CASP3	-3.214499065	0.002585196
IKZF3	3.211894082	0.002603849
IL18R1	3.211206072	0.002608797
MALT1	3.202408473	0.002672857
NOTCH2	-3.173062455	0.002897493
C8A	3.1617983	0.002988375
IL19	3.160147425	0.003001919
KLRF2	3.151958651	0.003069965
FCER1G	-3.143400142	0.003142642
CD163	3.126459139	0.003291324
CFP	-3.122043026	0.003331161
MAPK14	-3.118283312	0.003365435
ETS1	3.117622685	0.003371491
ABCB1	3.110315465	0.003439174
SDHA	3.087060789	0.003663209
PTGS2	3.067394599	0.003863347
CTNNB1	3.06672809	0.003870307
NOD2	3.048797028	0.004062053
PSMB7	3.046719989	0.004084833
HLA-B	-3.039673358	0.004163017
TNFRSF13C	3.026868374	0.004308709
IL1B	3.025768976	0.004321439
TICAM1	3.010686466	0.004499687
IL1R1	2.998539444	0.004648243
CSF2RB	-2.997328986	0.004663296
CD83	2.994836877	0.004694433
IL6	2.989693282	0.004759316
CD53	-2.972382077	0.004983924
CD45R0	-2.951929793	0.005262095
CD48	2.898889416	0.006052764
KCNJ2	2.894297382	0.006126203
CLEC4A	-2.888828753	0.006214747
TRAF6	2.887621802	0.00623445
C8G	2.882230336	0.006323175
CD3E	2.881291722	0.006338742
MAP4K1	2.874452677	0.006453248
TAPBP	-2.863653497	0.006637998
STAT2	2.860484054	0.006693149
KIT	2.807928991	0.007672236
MAP4K2	-2.766135544	0.008544205
CD45RB	-2.762431998	0.008625753
RUNX1	-2.7585575	0.008711838
CD58	-2.735450852	0.009241988
PML	2.72177658	0.009569638
IL4R	-2.712712908	0.009792701
MUC1	2.686723158	0.010459251
CSF1R	2.679113678	0.010662194
SIGIRR	2.675331702	0.010764404
TFRC	2.670659169	0.010891929
IL18RAP	2.632245327	0.011994344
CD6	2.624913624	0.012216078
LGALS3	-2.61803939	0.012427394
FKBP5	-2.61763757	0.012439849
ATG12	2.615673645	0.012500891
S100A8	-2.605842427	0.012810616
IL1RL2	2.572616821	0.013910229
KIR_Inhibiting_Subgroup_2	2.564165141	0.014203411
IFITM1	-2.559113847	0.014381326
LILRA5	2.532606422	0.015348835
CD9	-2.519178843	0.015861297
C4BPA	2.502612377	0.016515049
ITGB1	2.492615843	0.016921322
ITGAL	-2.442612088	0.019093421
CR2	2.431755839	0.019597217
ARG2	2.41410907	0.020441888
IL10RA	2.367413214	0.022838189
TCF7	2.362381941	0.023110944
CD14	-2.350717197	0.023754637
DPP4	2.330076796	0.024933277
CD80	2.329036774	0.024994034
IKBKB	2.310810255	0.026080606
CD2	2.309649444	0.026151222
PDCD1LG2	2.286794455	0.027576931
CASP8	-2.280471274	0.027983474
PSMD7	-2.260884307	0.029277029
RORC	2.236095157	0.030990534
IL1RN	-2.211682472	0.032764743
BCL3	-2.209908105	0.032897148
TYK2	-2.208786867	0.032981061
TLR5	2.201544885	0.033527642
IFI35	2.185629377	0.034757182
IFIH1	2.181042618	0.035118869
LTB4R	-2.180400045	0.035169804
TRAF5	2.170931628	0.035927963
MX1	2.151548116	0.037525284
CXCL12	2.144747647	0.038100367
ATG16L1	2.131433049	0.039248876
HRAS	2.128892116	0.039471489
CD27	2.118474755	0.040395831
NFATC3	-2.109795759	0.041180416
ITGAX	-2.105759577	0.04154983
IL17A	2.092013247	0.042829902
EBI3	2.080809346	0.043898681
CISH	2.077710466	0.044198389
CXCL13	2.071498745	0.044804557
IL10	2.070685047	0.044884497
IKBKE	2.069468466	0.045004252
KLRAP1	2.065247005	0.045421963
CCL4	2.062540199	0.045691581
TAP1	-2.02372915	0.049714028
KLRC1	2.017252307	0.050414495
JAK3	-2.008447262	0.05138051
CCL5	1.999958087	0.052327053
IL12RB1	1.999732705	0.052352388
TCF4	1.994418949	0.052952793
sCTLA4	1.988121193	0.053672105
CEACAM8	1.981240118	0.054467704
CCR1	1.978868944	0.054744218
C7	1.970922634	0.055679749
CXCL1	-1.96916656	0.05588835
IGF2R	-1.968759184	0.055936837
HLA-DMA	1.965573387	0.056317281
CD82	-1.960728229	0.056900167
KLRG1	1.954358759	0.057674352
STAT4	1.945351731	0.058784621
TRAF3	1.930010275	0.060718126
NCR1	-1.90409976	0.064107868
IRAK3	1.892691924	0.065650968
TLR4	-1.888446469	0.066233295
C5	1.879515384	0.067472754
HLA-DQA1	1.849995777	0.071711304
KLRD1	-1.844246438	0.072562646
TNFSF11	1.826172845	0.075295031
CEBPB	-1.82226693	0.075896852
KLRK1	1.817669059	0.076610504
CASP2	1.806482203	0.078370598
FOXP3	1.789919499	0.081039139
CEACAM1	1.781627178	0.082403684
CD8B	1.778503097	0.082922757
CEACAM6	-1.769563305	0.084423336
PTK2	1.726993393	0.091884963
C1R	1.718386472	0.093458588
CCND3	-1.703849815	0.096167279
CIITA	1.703565648	0.096220872
MYD88	-1.702187911	0.096481063
CR1	-1.696164038	0.097625562
ICAM5	1.684304939	0.099911624
BST2	1.677144387	0.101313282
BLNK	1.675301683	0.101676604
NLRP3	-1.65347726	0.1060621
CYBB	-1.65243174	0.106276041
IL1RL1	1.647790397	0.107230071
ATG5	1.637095562	0.109455216
LTF	-1.609648224	0.115339574
ATG7	-1.601771157	0.117075219
IL12A	1.597820075	0.117953788
IL1RAP	-1.587892701	0.120184956
IL1R2	1.564496168	0.125579063
TAP2	1.55247383	0.128426062
C14orf166	1.542058093	0.130934491
CCL19	1.530096588	0.133863671
ICAM1	1.527203769	0.13457992
LEF1	1.475052231	0.148026869
ILF3	-1.459236661	0.152309048
IFI16	1.457575096	0.152764553
PRDM1	1.442566191	0.156928013
PTGER4	1.438716663	0.15801013
IKZF2	1.434857546	0.159100822
LAIR1	1.411631954	0.165790296
LILRA6	1.388206898	0.172757632
CAMP	1.383134262	0.174295915
C3	1.365882572	0.179607015
FCGR2B	-1.359616762	0.181566623
NFKBIZ	-1.345085178	0.18617465
UBE2L3	-1.343207854	0.186776444
CD5	1.324110322	0.192983332
CD96	1.320010784	0.194336006
IKZF1	-1.310349555	0.197552345
IFNAR1	-1.298508007	0.201549486
TNF	1.291345207	0.203996843
IKBKAP	1.244567748	0.22053375
IL9	1.24082379	0.221899289
IFIT2	-1.240183815	0.222133335
LILRA1	1.236065477	0.223643852
CD244	1.230117711	0.225838799
IL23R	1.228741009	0.22634912
CD24	-1.226500335	0.227181527
TOLLIP	1.212783316	0.232326793
AICDA	1.209247915	0.233666734
PDCD2	1.203307838	0.23593085
BID	1.19911659	0.237538047
CFD	-1.197012683	0.238347841
TNFRSF13B	1.193350957	0.23976206
NFKB2	-1.18981731	0.241132625
CD7	1.187685559	0.241962212
LILRB3	-1.187245521	0.242133716
CCL7	1.184675198	0.243137264
MRC1	1.167345591	0.249982626
TNFSF13B	1.166358981	0.25037651
TRAF2	1.163485062	0.251526426
HLA-DQB1	1.12836699	0.265887437
LILRB2	-1.106018681	0.275326263
TNFAIP3	-1.090508411	0.28201505
TNFSF10	1.075375949	0.288650356
GP1BB	1.070466633	0.290826282
BCL10	-1.058264215	0.296284196
CD99	1.048994702	0.30047754
TMEM173	1.02600425	0.311054473
IRF3	-1.008661517	0.319199924
KIR_Activating_Subgroup_2	0.980164518	0.332896323
GBP5	0.97204851	0.336868129
IL22RA2	0.964792597	0.340445691
MS4A1	0.950008765	0.347812827
CSF1	-0.940929088	0.352389225
IRAK4	0.932250538	0.356800249
ZBTB16	0.918216605	0.364009291
TBK1	-0.912722317	0.366857208
ARG1	-0.851361327	0.399636907
KIR_Activating_Subgroup_1	0.83710886	0.407505096
CD74	0.804414817	0.425912787
SH2D1A	0.800336331	0.428243936
NFIL3	-0.797858433	0.429663988
PSMB9	-0.79736458	0.429947349
RPL19	-0.787852521	0.435427066
CARD9	-0.74363096	0.46144568
GNLY	0.741354666	0.462808966
GUSB	-0.74021987	0.463489472
IRAK2	0.735033655	0.466606858
FCGR2A/C	0.734597571	0.466869533
HAMP	0.727765681	0.470995822
TBP	0.705289488	0.484717228
PTPN2	-0.702066493	0.486703098
NFKB1	-0.684180315	0.497806288
STAT5A	-0.679056491	0.501012604
TNFRSF14	0.674526171	0.50385696
CD59	0.663858913	0.510589174
TNFRSF11A	0.660628749	0.512637349
APP	-0.642328191	0.524324752
IKBKG	0.635664785	0.528615185
JAK2	-0.632842933	0.530437695
CCL3	0.631729379	0.531157801
CD81	-0.622845152	0.536921371
TP53	-0.615849818	0.541482397
ITGAE	0.583823771	0.562616898
ABCF1	-0.579188879	0.565709455
SELPLG	0.578579804	0.56611648
HLA-DRA	0.569105474	0.572466575
MIF	-0.558247039	0.579787264
KLRB1	-0.552174897	0.583900839
C1QBP	0.54154305	0.591137171
FYN	0.519397085	0.606346185
KLRC3	0.483275352	0.631535144
BATF	-0.467462279	0.642705927
HLA-DRB1	0.465356212	0.644200134
NFATC1	-0.444442509	0.659118147
BCL2L11	-0.436097637	0.665110608
TGFBI	0.422687565	0.674786937
STAT1	0.411942965	0.682580511
CHUK	-0.391072865	0.697818751
RELB	0.377692923	0.707655519
TLR9	-0.359037979	0.721455025
POU2F2	0.354377113	0.724917739
TNFSF12	-0.350438622	0.727848338
PLAU	-0.329976062	0.743140019
IRAK1	-0.328255494	0.744430708
FN1	0.300125457	0.765635721
CCL2	0.22787246	0.820906224
CLEC7A	0.211675951	0.833434714
SOCS1	-0.204093096	0.839315618
TNFSF8	-0.179838691	0.858187178
CD79A	0.16108991	0.872833462
IFNAR2	-0.132445049	0.895296305
FADD	0.127827734	0.898925803
EEF1G	-0.117278007	0.907226659
TNFAIP6	0.102405505	0.918946479
CLEC5A	-0.098908101	0.921705258
MME	-0.093899611	0.925657686
PSMC2	-0.085935037	0.931946779
SYK	0.084198517	0.933318593
TGFBR1	-0.070528193	0.944124702
XBP1	-0.068332819	0.945861149
IRF7	0.065862498	0.947815386
CASP1	0.055973636	0.955641471
CTSG	-0.055875088	0.955719486
CD45RA	-0.047663156	0.962221885
BTK	-0.024580824	0.980511536
FCER1A	-0.020878365	0.983446488
