# Supplementary material for: Functional immunophenotyping of children with critical status asthmaticus identifies differential gene expression responses in neutrophils exposed to a poly(I:C) stimulus
Source: Sci Rep. 2022 Nov 16;12:19644. doi: 10.1038/s41598-022-24261-y (PMC9666940; doi:10.1038/s41598-022-24261-y)
Supplement: Supplementary file 4 — Supplementary Information 2. [file 41598_2022_24261_MOESM4_ESM.csv]

	t-statistic	p-value
C14orf166	3.692596438	0.000694788
ICAM3	-3.165615797	0.003045319
ATG5	2.860709056	0.006833474
BCL2	2.537803455	0.015377567
CCR5	2.194800727	0.034359759
CSF1	2.154443474	0.037609065
CXCR3	2.13041304	0.039670449
LAIR1	2.099956594	0.042425887
ABL1	2.086519404	0.043694164
CD9	2.033746934	0.049002616
KLRC1	2.018299612	0.050659408
PRDM1	-1.933366547	0.060666722
TAPBP	-1.904907104	0.06438129
BLNK	1.891606427	0.066183216
APP	1.886701219	0.066858576
MALT1	1.882356703	0.067461656
TAL1	1.791835266	0.081125318
GPI	1.784165635	0.082383583
TRAF3	1.782578719	0.082645974
STAT4	1.728775651	0.091967454
CAMP	1.722570872	0.09309689
CD46	-1.69899583	0.097494196
TRAF5	-1.677940528	0.101566143
MRC1	1.653988937	0.106368362
CXCL9	1.652334963	0.106706777
XCR1	1.650940371	0.106992809
IFNB1	1.641792785	0.108884682
ATG10	1.632872343	0.110755989
AIRE	1.625400656	0.112343628
S100A8	1.607693547	0.116180738
TLR7	1.586977205	0.120805158
SKI	-1.583923476	0.12149933
MAPKAPK2	-1.58344697	0.121607941
CD97	-1.576344156	0.123236277
SMAD3	1.573108403	0.123983927
TLR9	1.57135078	0.124391582
CLEC4A	1.563847935	0.126143998
RELA	-1.535662032	0.132906599
MUC1	1.52418209	0.135743325
PSMB5	1.516969031	0.137550427
CXCL12	1.510938733	0.139075969
LEF1	1.506645068	0.140170412
IL18	1.50040623	0.141772939
FAS	-1.495187875	0.143124552
IL6R	-1.494553676	0.143289515
BCL6	-1.479993237	0.147118737
PSMC2	1.464705095	0.151226436
ARHGDIB	-1.459724408	0.152584128
TRAF2	1.457684665	0.15314292
CXCL11	1.457564735	0.153175826
CFP	-1.456573578	0.153447985
LILRA6	1.455719425	0.153682832
RAF1	-1.455257096	0.153810066
TGFB1	-1.448731638	0.155614786
TIRAP	-1.447838372	0.155863129
TNFSF4	1.446738047	0.156169466
TCF7	-1.446159602	0.1563307
IKBKB	1.424646762	0.16242082
TICAM1	1.414376304	0.165393221
NOD2	1.414067532	0.165483238
XBP1	1.412518491	0.165935414
TNF	1.410393621	0.16655725
MAP4K2	-1.409912295	0.166698361
CD74	1.394092026	0.171388611
CSF2RB	-1.393277908	0.171632725
ICAM4	1.387101063	0.173493685
STAT6	-1.367724523	0.179433251
ITGB2	-1.366019812	0.179963238
STAT3	-1.361881645	0.181254807
LILRB3	-1.361739645	0.181299254
TYK2	-1.359820944	0.181900638
BST1	1.359745786	0.181924226
NCF4	-1.353420013	0.183918034
ADA	1.34383119	0.186972341
CD80	1.329848375	0.191495872
CCL3	1.329517796	0.191603821
MIF	1.329269109	0.191685059
CD2	1.321091497	0.194371125
MAPK1	-1.320895425	0.194435879
CD82	1.319103569	0.195028411
CD40LG	1.318988952	0.195066359
NT5E	1.309356853	0.1982756
TFRC	1.306535916	0.199223047
TLR8	-1.304014996	0.200072636
BAX	-1.303666504	0.200190299
ZBTB16	-1.290565219	0.204651959
SOCS1	-1.286217115	0.206149214
CX3CR1	1.277935412	0.209023852
NFATC3	1.277810998	0.209067266
CLEC4E	-1.272584985	0.210897016
BID	1.268344832	0.212390423
BCL3	-1.263226615	0.214203653
FCGRT	-1.253751305	0.217591065
RORC	1.251550624	0.218383507
TNFRSF9	-1.250051601	0.218924524
IL4R	-1.249420132	0.219152728
GFI1	1.243869062	0.221166457
HLA-DRB3	1.232691301	0.225263133
CFI	1.227526057	0.227175135
IL17A	1.211299512	0.233259891
SOCS3	-1.206890521	0.234933792
ETS1	1.206384325	0.235126536
TNFSF8	-1.18828391	0.242095328
CD96	1.185089652	0.243340672
TNFSF12	-1.184869979	0.243426487
SMAD5	1.183648084	0.243904226
IRF3	1.17349578	0.247900086
CXCL2	1.171160383	0.248825982
CCR2	1.167966712	0.250096217
NOTCH1	-1.16461451	0.251434565
TLR2	-1.164248086	0.251581172
TNFRSF13C	1.152440884	0.256338489
LGALS3	1.148991739	0.257740393
CD160	1.145715206	0.259077252
HAVCR2	1.135892696	0.263114847
CCND3	-1.1298249	0.265631506
TMEM173	1.129672523	0.265694926
HLA-DPB1	1.119583324	0.269918276
IL4	1.097085872	0.279507566
FCGR3A/B	-1.096824041	0.279620569
KIR_Activating_Subgroup_1	1.096171099	0.279902512
PYCARD	-1.094257356	0.280730031
RAG2	1.089094474	0.282971117
ARG2	1.08387532	0.285249412
ITGA5	-1.075171829	0.289077336
STAT5B	-1.066992007	0.292707616
ITLN1	1.06307801	0.294455898
ICAM1	1.057061368	0.297157546
CD79B	1.056409328	0.297451363
CD274	1.055370973	0.297919675
IL19	1.053907457	0.298580609
CXCR2	-1.052495357	0.299219287
TNFRSF10C	-1.046911435	0.301754121
CD24	1.046870024	0.301772975
JAK1	-1.045723427	0.302295332
CD244	1.039873954	0.304969918
CLEC6A	1.038086627	0.305790394
CD34	1.033437633	0.307931649
CCL15	-1.032474367	0.308376601
GATA3	1.031198459	0.30896665
VTN	1.030214029	0.309422434
TNFRSF1B	-1.029992086	0.309525256
IL12A	1.023977682	0.312320546
HLA-DRB1	1.023435197	0.312573522
BTLA	1.020189622	0.314089959
IFI16	-1.007106065	0.320253979
IL28A	1.006841635	0.320379402
LAMP3	-1.003184502	0.32211745
CARD9	1.00079833	0.323254919
LITAF	-1.000240366	0.323521288
PSMB8	-0.992809508	0.327082922
IL2RB	0.989442757	0.3287053
CXCR1	-0.98506099	0.330824909
POU2F2	0.984545809	0.331074722
ITGA2B	0.981418228	0.332594021
CTSG	0.975991801	0.335241132
ENTPD1	-0.974287303	0.336075522
PTPRC_all	-0.9659177	0.340192782
CEACAM6	0.960441659	0.342904729
IL3	-0.959836765	0.343205175
CXCL13	0.9587289	0.343755895
HAMP	0.955310915	0.345458674
CD45R0	-0.953037863	0.346594158
TNFAIP3	-0.952673313	0.346776496
FCAR	0.94987599	0.34817775
TIGIT	-0.949321159	0.348456124
CRADD	0.948264772	0.348986549
CD4	0.943610677	0.351329773
CTNNB1	0.942504938	0.351888006
PLAU	0.935991001	0.355188421
IL6ST	0.935867293	0.355251296
FYN	-0.935370856	0.355503686
KIR_Inhibiting_Subgroup_2	-0.934067115	0.35616707
CD8A	-0.930533981	0.357968915
C8A	0.929143456	0.358679696
MASP2	0.92584622	0.360368794
MR1	0.921384757	0.362662551
FCGR2A	-0.921256621	0.36272857
CTSS	-0.913882253	0.366541173
DUSP4	0.908929639	0.369116246
CD81	0.906829113	0.370211922
KLRC2	0.904138483	0.371618475
BCAP31	-0.902250685	0.372607394
PSMB10	-0.902239716	0.372613146
EGR2	0.898583339	0.374533368
BCL2L11	0.897059776	0.375335374
KIT	-0.897011606	0.375360748
HFE	-0.895541957	0.376135452
IKZF3	0.893981253	0.376959276
SIGIRR	0.891870468	0.378075302
KLRG1	0.891309082	0.378372478
IKZF1	-0.890225266	0.378946629
TNFRSF17	0.888768416	0.379719273
GBP5	0.886750902	0.380790928
MAPK11	0.886446886	0.380952582
TRAF1	-0.883346786	0.382603488
GBP1	0.882937941	0.382821552
IL1RL1	0.88219169	0.383219779
FN1	0.882121572	0.383257211
IL10	-0.882091235	0.383273406
CSF3R	-0.878315262	0.385292632
CCR10	0.87687331	0.386065506
MCL1	-0.876208943	0.386421931
PDGFRB	0.875109445	0.387012259
CUL9	0.872843666	0.388230574
ITGAE	0.872409706	0.388464192
CD19	0.870610789	0.389433572
C1QA	0.869030382	0.390286464
ATG16L1	0.865503208	0.392194215
CCL23	0.861458438	0.394389144
IL21	0.858851663	0.395807821
PECAM1	-0.858034322	0.3962533
NOTCH2	-0.853112878	0.3989423
CD48	0.851360392	0.399902583
KCNJ2	-0.848562695	0.401438586
IFNG	-0.847299484	0.402133325
SLAMF7	0.845976927	0.402861506
LCP2	-0.843927343	0.4039916
CD7	0.839631676	0.406366524
IL22RA2	-0.835472358	0.408674306
NOS2	0.831578021	0.410842403
IKBKE	0.831016826	0.411155423
TLR4	-0.829598725	0.411947056
CD40	0.825935538	0.413996322
KLRK1	0.824260153	0.414935655
CIITA	0.823780735	0.415204689
IL13RA1	-0.821014576	0.416759066
C5	0.820998559	0.416768076
HLA-B	0.817878677	0.418525519
RAG1	0.815251111	0.420009151
IRGM	0.811152702	0.422329686
IRF1	-0.809349623	0.423353067
CD79A	0.795182483	0.431446352
IL1A	0.793923735	0.432169925
DEFB4A	0.792688786	0.432880527
SELL	-0.78934551	0.434807806
HLA-DMB	0.786914029	0.436212698
FKBP5	-0.784438637	0.437645753
AHR	0.783751413	0.4380441
CTLA4-TM	0.783132552	0.438403006
AICDA	0.780898193	0.439700277
MBP	-0.779474235	0.440528222
CCL26	0.774895747	0.443196626
KIR3DL1	0.773741983	0.443870568
CCRL1	0.76318373	0.450066106
CCL4	0.760794372	0.451475211
MME	-0.751216829	0.457149477
IRAK3	-0.748306215	0.458882105
SH2D1A	-0.746862215	0.459743107
CD28	0.746434476	0.459998332
CD86	0.746380877	0.460030319
PLAUR	-0.745421281	0.460603218
MAP4K1	0.74114722	0.463159951
ICOSLG	0.717675716	0.477346298
HLA-DPA1	0.716688195	0.477948539
DPP4	0.716612358	0.477994806
IL23A	0.708604683	0.482894478
ICOS	0.707722516	0.483435981
TGFBR1	0.703672921	0.485926148
TGFBI	-0.699769233	0.488333409
IL1RAP	-0.699325099	0.488607713
CYBB	0.69611839	0.490590789
PTPN6	-0.688880809	0.495083105
TNFRSF8	0.685941679	0.496913908
HRAS	0.679520435	0.500926761
IDO1	0.679393406	0.501006325
IL8	0.67444254	0.504112714
FCER1A	0.673858391	0.50447993
CD8B	0.668065102	0.508129719
DEFB1	0.667229388	0.508657407
SELPLG	-0.666236959	0.509284437
HLA-DQA1	0.660657642	0.512817345
IL1RN	0.659946025	0.513268905
BTK	0.655986626	0.515785288
KLRAP1	0.646952397	0.52155179
IRAK1	-0.642972524	0.524103027
CD3D	-0.637266951	0.527772069
HLA-DRA	0.632700988	0.530718049
LILRA2	-0.630927008	0.531864966
NCR1	-0.629178602	0.532996625
PIGR	0.62716856	0.534299193
ZEB1	0.626229926	0.534908027
IL7	-0.620347092	0.538732132
IL16	-0.619857731	0.53905088
CISH	-0.61927399	0.539431231
IKZF2	0.618047677	0.54023072
MAP4K4	-0.617829113	0.540373277
KLRF1	-0.617647718	0.540491606
TLR5	0.613639473	0.543109712
CDKN1A	-0.608243483	0.54664461
ITGB1	0.606976521	0.547476308
PTGS2	0.604415942	0.549159186
IL11RA	0.602859086	0.550183687
IL26	0.600428113	0.551785364
PPBP	-0.600094834	0.552005134
CCL13	0.599828501	0.552180791
BST2	0.599354639	0.552493392
CCRL2	0.598672356	0.552943645
NFIL3	-0.597386275	0.553792865
C1R	-0.593984496	0.556042312
C1S	0.591790582	0.557495505
HLA-DOB	0.591718989	0.557542959
C3	0.589265314	0.559170556
TNFSF15	0.588503722	0.559676231
RARRES3	0.586448403	0.561042051
IL15	0.572663369	0.570245738
MSR1	-0.571740928	0.570864275
RUNX1	0.569377346	0.572450676
CEACAM8	0.568835937	0.572814368
KLRD1	-0.565809619	0.574849397
KLRB1	-0.565739892	0.574896326
IFNGR1	-0.563667484	0.576292008
SRC	0.563009305	0.576735612
IL23R	0.558708266	0.579638572
CASP10	-0.550109657	0.585463428
IGF2R	-0.54673106	0.587759864
PLA2G2A	0.542742447	0.590476492
SLAMF1	0.535196439	0.595632425
CD83	0.533678355	0.596672256
BCL10	-0.527468921	0.600934403
MYD88	0.526466439	0.601623845
RELB	0.523563872	0.603622129
B3GAT1	0.520934551	0.60543497
C7	-0.520126328	0.605992725
KLRG2	0.520018973	0.606066829
PSMD7	0.519783737	0.606229219
CCR6	0.516766172	0.608314131
ITGAL	-0.51637493	0.608584694
ATM	0.515756071	0.609012777
LTA	0.514766575	0.609697531
CD3EAP	0.513494649	0.610578255
TLR3	0.511517888	0.611948194
TNFSF10	-0.509252665	0.61351978
LILRB1	-0.503512509	0.617510503
IL17B	0.503411468	0.617580855
NCAM1	0.503143767	0.617767266
S100A9	-0.502323675	0.618338489
IL1B	-0.499320764	0.62043217
IRF7	-0.499141103	0.620557534
CD36	0.494445051	0.623838416
B2M	0.494071125	0.624099994
TRAF6	0.491587063	0.625838951
LILRA5	-0.489586794	0.627240807
MAF	0.476161115	0.636686019
DEFB103B	0.473371294	0.638656509
CTLA4_all	-0.473039339	0.63889115
IL9	0.469471281	0.641415593
ATG12	0.463747222	0.645474442
LILRA3	-0.462106481	0.646639903
SYK	0.460296867	0.647926366
ITGAX	-0.457863059	0.649658295
CD5	0.45663518	0.650532818
PLA2G2E	0.456379814	0.650714758
ATG7	-0.45490503	0.651765919
FCER1G	-0.452503013	0.653479511
CXCR4	-0.452439927	0.653524542
CCL7	0.451092034	0.654486987
CD163	-0.449459343	0.655653589
TP53	0.447866373	0.656792651
KLRC4	0.444123979	0.659471932
CEBPB	-0.442381757	0.66072079
HLA-A	0.442326598	0.660760346
HLA-DQB1	-0.440778367	0.661871
IRF5	-0.438151911	0.66375691
ILF3	0.436546186	0.664910984
IL1R1	0.433558315	0.667060638
TBX21	0.432450841	0.667858145
MS4A1	0.431470461	0.668564455
CSF2	0.429278498	0.670144748
IL20	-0.427159704	0.671673735
C4A/B	0.427038249	0.671761424
CASP8	-0.425856237	0.67261506
PDCD1LG2	0.425833684	0.672631351
SERPING1	0.424271994	0.673759871
NFKBIZ	0.424179783	0.673826529
TAGAP	-0.423548523	0.67428293
IL5	0.422879586	0.674766706
TGFBR2	-0.422371438	0.675134294
CCBP2	0.420021688	0.676835119
IL13	0.41966767	0.677091518
IL12RB1	-0.417995249	0.6783033
CMKLR1	0.417816624	0.678432776
CASP3	0.417393044	0.678739849
PDCD1	0.415888156	0.679831262
ITGA6	-0.415090173	0.680410279
EGR1	0.414070859	0.681150179
IL22	0.412198992	0.68250976
PPARG	-0.412140586	0.682552199
CD6	-0.411824239	0.682782081
IL10RA	0.407675206	0.685799912
IRAK2	0.406639001	0.68655442
EDNRB	0.4064971	0.68665777
IFNA1/13	0.405586367	0.687321223
CXCL1	0.402841167	0.689322569
LTB4R	0.4013265	0.690427783
FCGR2A/C	0.400184149	0.691261782
MX1	0.395455878	0.694717897
C4BPA	0.369001823	0.714174505
CFH	0.367588717	0.715219423
CCL2	-0.366105792	0.716316566
CDH5	0.363195925	0.718471203
TOLLIP	-0.361738046	0.719551579
IL27	0.361684906	0.719590969
NFATC1	-0.361051545	0.720060519
CSF1R	-0.360335819	0.720591263
IL18RAP	-0.357022638	0.723049962
IL12B	0.356403594	0.723509683
CFB	0.352223357	0.726616762
CXCL10	0.346571584	0.73082504
IL32	0.346275879	0.731045453
IL18R1	-0.345895428	0.731329069
C1QB	0.345300975	0.731772294
TNFRSF4	0.344215308	0.732582009
CCL16	0.343803461	0.732889255
CD27	0.342992394	0.733494457
CCL19	0.339508201	0.736096247
PRF1	-0.339073411	0.736421144
IFIT2	-0.338850594	0.736587664
CD99	0.338006328	0.737218731
C8B	-0.337820421	0.737357716
STAT5A	-0.336734565	0.738169689
CD3E	0.334496631	0.739844111
IL21R	0.333871596	0.740311992
ARG1	0.333857825	0.740322301
sCTLA4	0.333654177	0.740474768
C9	-0.331471845	0.742109293
ITGA4	-0.330432637	0.742888066
CASP1	0.330007165	0.74320699
CD58	0.325012909	0.746953979
CD247	-0.323690363	0.747947279
CX3CL1	0.323682689	0.747953044
TAP1	-0.322102323	0.749140554
LCK	0.315682561	0.75397079
TAP2	-0.315390254	0.754190962
C2	0.302507153	0.763915199
TNFRSF11A	0.301939835	0.764344318
LILRA4	0.301235989	0.764876812
TNFSF13B	0.301131009	0.764956244
TNFRSF13B	0.298563413	0.766899797
IFITM1	0.298324521	0.767080706
PDCD2	0.297797457	0.767479887
PTPN22	0.293787932	0.770518668
PAX5	-0.29118061	0.772496703
MASP1	0.290019054	0.77337841
GZMB	0.289945463	0.77343428
GZMK	0.289798571	0.773545806
NLRP3	-0.287817648	0.775050271
THY1	0.287308694	0.775436953
CCL22	-0.285970663	0.776453806
ABCB1	0.283964214	0.777979378
SLAMF6	-0.280280183	0.780782788
CD45RB	-0.279845156	0.781114024
PRKCD	0.273043212	0.786298455
DEFB103A	0.271971997	0.787115839
IL7R	0.264843741	0.792561183
KIR_Inhibiting_Subgroup_1	0.263771333	0.793381324
C1QBP	-0.262832755	0.794099311
CCR7	0.257994886	0.797803021
VCAM1	-0.251227953	0.802991489
IFI35	0.250283881	0.803716069
ICAM2	-0.239981265	0.811634656
CD14	-0.238161543	0.813035405
CD22	-0.237082469	0.813866326
CD209	0.234682198	0.815715392
FCGR2B	0.234602134	0.815777088
FADD	-0.230189832	0.819178979
EOMES	-0.229894064	0.819407144
TRAF4	0.228892631	0.8201798
MAPK14	0.22882867	0.820229155
CLEC5A	0.224041252	0.823925437
ITLN2	0.223976828	0.823975205
IRF8	-0.21888209	0.827913285
IKBKAP	0.218579579	0.82814726
GPR183	-0.216613463	0.82966832
CD1A	-0.215623143	0.830434722
JAK2	-0.214383511	0.831394299
IL1RL2	0.214371316	0.83140374
LILRB4	0.213913012	0.831758573
FCGR1A/B	0.211994606	0.833244245
PSMB7	0.210103868	0.834709097
PML	-0.207291643	0.836888974
CLU	0.204329817	0.839186221
IFNAR2	-0.202035001	0.840967105
IL28A/B	0.201182123	0.841629194
LY96	0.191955504	0.848799165
CCL8	-0.186473918	0.853065096
ITGAM	-0.180060508	0.858061867
C6	-0.179326913	0.858633802
CTSC	0.178603702	0.859197716
ZAP70	0.17587293	0.861327672
LTB4R2	0.175717698	0.861448782
PTPN2	0.174012316	0.862779522
LTBR	0.171699925	0.864584567
TBK1	0.168922147	0.866753862
CD53	0.168673563	0.866948044
CD1D	0.1674198	0.867927551
KIR3DL3	0.165306556	0.869579006
NFKBIA	-0.164023253	0.87058217
STAT1	-0.163010166	0.871374257
MARCO	-0.160584245	0.873271521
SLC2A1	0.159908461	0.873800173
CCR8	0.158242189	0.875103915
KIR_Activating_Subgroup_2	-0.155000629	0.877641215
IRF4	-0.15324109	0.879019028
IL1R2	0.151837172	0.880118643
GP1BB	0.14999603	0.881561077
CR2	0.145292669	0.885247749
BATF3	-0.141873784	0.887929226
CASP2	-0.140473973	0.889027503
IL17F	0.135082993	0.893259262
CD44	0.132497606	0.895289843
STAT2	0.132400723	0.89536595
IL2	0.132210343	0.895515506
IL2RG	0.130968167	0.896491412
CCL11	0.127018116	0.899595816
TNFSF11	0.125930044	0.90045123
IFNA2	0.125585575	0.900722069
CEACAM1	0.124298805	0.901733895
IRAK4	0.121392198	0.904020056
CR1	-0.119125286	0.905803647
CD55	0.117256247	0.907274566
CFD	0.115267905	0.908839739
IFIH1	-0.113291858	0.910395599
GNLY	-0.112148056	0.911296345
NFKB1	0.110632263	0.912490219
EBI3	0.110312767	0.912741888
PSMB9	0.109152749	0.913655717
IFNAR1	-0.106569552	0.915691109
BATF	-0.102968058	0.918529811
IL2RA	-0.101612753	0.919598345
CD70	-0.10080116	0.920238285
S1PR1	0.099449391	0.921304271
TNFRSF14	-0.09856808	0.921999341
HLA-C	-0.096419165	0.923694398
MBL2	-0.096131867	0.923921045
UBE2L3	0.092928937	0.926448243
CLEC7A	0.090189898	0.928610031
C8G	-0.089424561	0.929214173
CCL20	-0.089375554	0.929252859
LILRB2	-0.089266342	0.929339072
CHUK	0.087489712	0.930741691
KLRC3	-0.084035561	0.93346932
LILRB5	0.083880691	0.933591635
IL29	0.079096883	0.937370634
JAK3	0.076189159	0.939668331
NFATC2	0.075556123	0.940168629
SELE	0.07464344	0.940889979
CCL24	0.074049592	0.941359361
KIR3DL2	0.072799079	0.942347846
LIF	-0.069734619	0.944770577
GZMA	0.066750038	0.947130668
KLRF2	-0.066697964	0.94717185
CD164	0.064333427	0.949041983
ICAM5	0.063871497	0.949407363
CXCR6	0.062276966	0.950668695
CD59	0.061222959	0.951502524
PTK2	0.058440722	0.953703825
CD45RA	-0.053653736	0.957492129
CCL5	0.053317968	0.957757886
HLA-DMA	0.052231186	0.958618097
CD276	-0.051557115	0.959151664
XCL1	0.050148351	0.960266844
FOXP3	0.048785496	0.96134576
LTF	0.047153863	0.962637553
LAG3	-0.046257661	0.963347135
IL6	0.044516134	0.964726103
NOD1	-0.036409388	0.971146526
SPP1	0.035359163	0.971978441
IKBKG	0.034175403	0.97291617
TNFAIP6	-0.033560984	0.973402905
CCR1	0.033092934	0.973773695
NFKB2	0.030382052	0.975921373
TLR1	-0.022753191	0.981966209
PTGER4	0.020880411	0.983450311
PTAFR	0.014801544	0.988267949
LILRA1	-0.012552557	0.990050444
CCL18	-0.001166436	0.999075421
PDGFB	-0.000906219	0.999281683
TCF4	0.000483356	0.999616866
